# Supplementary material for: Phylogeography of Rift Valley Fever Virus in Africa Reveals Multiple Introductions in Senegal and Mauritania
Source: PLoS One. 2012 Apr 23;7(4):e35216. doi: 10.1371/journal.pone.0035216 (PMC3335152; doi:10.1371/journal.pone.0035216)
Supplement: Dataset S2 — Additional Reference Sequences of RVFV. An xls file showing the sequences recovered from GenBank (http://www.ncbi.nlm.nih.gov/genbank/). (XLS) [file pone.0035216.s007.xls]

## Sheet: Folha1
labels	Country	Strain name	L Ac mumber	M Ac number	S Ac number
126078_ZW_1978	Zimbabwe	1260/78	DQ375418.1	DQ380214.1	DQ380164.1
185378_ZW_1978	Zimbabwe	1853/78	DQ375424.1	DQ380220.1	DQ380168.1
2007000080_KE_2007	Kenya	2007000080	EU574030.1	EU574056.1	EU574087.1
2007000094_KE_2007	Kenya	2007000094	EU574029.1	EU574055.1	EU574086.1
2007000222_KE_2007	Kenya	2007000222	EU574028.1	EU574054.1	EU574085.1
2007000223_KE_2007	Kenya	2007000223	EU574027.1	EU574053.1	EU574084.1
2007000224_KE_2007	Kenya	2007000224	EU574026.1	EU574052.1	EU574083.1
2007000225_KE_2007	Kenya	2007000225	EU574025.1	EU574051.1	EU574082.1
2007000226_KE_2007	Kenya	2007000226			EU574081.1
2007000473_KE_2007	Kenya	2007000473	EU574024.1	EU574050.1	EU574080.1
2007000608_KE_2007	Kenya	2007000608	EU574023.1	EU574049.1	EU574079.1
2007000611_KE_2007	Kenya	2007000611	EU574022.1	EU574048.1	EU574078.1
2007000618_KE_2007	Kenya	2007000618	EU574021.1	EU574042.1	EU574077.1
2007000665_KE_2007	Kenya	2007000665			EU574076.1
2007001107_KE_2007	Kenya	2007001107	EU574020.1	EU574047.1	EU574075.1
2007001292_KE_2007	Kenya	2007001292	EU574019.1	EU574046.1	EU574074.1
2007001443_KE_2007	Kenya	2007001443	EU574018.1	EU574045.1	EU574073.1
2007001564_KE_2007	Kenya	2007001564	EU574017.1	EU574044.1	EU574072.1
2007001602_KE_2007	Kenya	2007001602	EU574016.1	EU574043.1	EU574071.1
2007001800_KE_2007	Kenya	2007001800			EU574070.1
2007001809_KE_2006	Kenya	2007001809	EU574015.1	EU574041.1	EU574069.1
2007001811_KE_2006	Kenya	2007001811	EU574014.1	EU574040.1	EU574068.1
2007002059_KE_2007	Kenya	2007002059			EU574067.1
2007002060_KE_2007	Kenya	2007002060	EU574013.1	EU574039.1	EU574066.1
2007002444_KE_2007	Kenya	2007002444	EU574012.1	EU574038.1	EU574065.1
2007002445_KE_2007	Kenya	2007002445	EU574011.1	EU574037.1	EU574064.1
2007002476_KE_2007	Kenya	2007002476	EU574010.1	EU574036.1	EU574063.1
2007002482_KE_2007	Kenya	2007002482	EU574009.1	EU574035.1	EU574062.1
2007002820_KE_2007	Kenya	2007002820	EU574008.1		EU574061.1
2007003081_KE_2007	Kenya	2007003081	EU574007.1	EU574034.1	EU574060.1
2007003644_KE_2007	Kenya	2007003644	EU574006.1	EU574033.1	EU574059.1
2007004193_KE_2007	Kenya	2007004193	EU574005.1	EU574032.1	EU574058.1
2007004194_KE_2007	Kenya	2007004194	EU574004.1	EU574031.1	EU574057.1
200803162_MG_2008	Madagascar	200803162	JF311368.1	JF311377.1	JF311386.1
200803163_MG_2008	Madagascar	200803163	JF311369.1	JF311378.1	JF311387.1
200803164_MG_2008	Madagascar	200803164	JF311370.1	JF311379.1	JF311388.1
200803165_MG_2008	Madagascar	200803165	JF311371.1	JF311380.1	JF311389.1
200803166_MG_1991	Madagascar	200803166	JF311372.1	JF311381.1	JF311390.1
200803167_MG_1991	Madagascar	200803167	JF311373.1	JF311382.1	JF311391.1
200803168_MG_2008	Madagascar	200803168	JF311374.1	JF311383.1	JF311392.1
200803169_MG_2008	Madagascar	200803169	JF311375.1	JF311384.1	JF311393.1
200803170_MG_2008	Madagascar	200803170	JF311376.1	JF311385.1	JF311394.1
225074_ZW_1974	Zimbabwe	2250/74	DQ375413.1	DQ380209.1	DQ380143.1
226974_ZW_1974	Zimbabwe	2269/74	DQ375434.1	DQ380222.1	DQ380173.1
237374_ZW_1974	Zimbabwe	2373/74	DQ375432.1	DQ380194.1	DQ380159.1
73HB1230_CF_1973	Central African Republic	73HB1230	DQ375425.1	DQ380221.1	DQ380172.1
73HB1449_CF_1974	Central African Republic	73HB1449	DQ375416.1	DQ380211.1	DQ380162.1
74HB59_CF_1974	Central African Republic	74HB59	DQ375415.1	DQ380212.1	DQ380163.1
76370_ZW_1970	Zimbabwe	763/70	DQ375426.1	DQ380188.1	DQ380174.1
900085MAU88_MR_1988	Mauritania	900085MAU88			EU312104.1
An1000MAD91_MG_1991	Madagascar	An1000MAD91			EU312108.1
An991MAD91_MG_1991	Madagascar	An991MAD91			EU312106.1
An999MAD91_MG_1991	Madagascar	An999MAD91			EU312107.1
ANK3837_GN_1981	Guinea	ANK-3837	DQ375420.1	DQ380215.1	DQ380165.1
ANK6087_GN_1984	Guinea	ANK-6087	DQ375421.1	DQ380216.1	DQ380166.1
AnTAMBUL_EG_1994	Egypt	AnTAMBUL			EU312110.1
Ar12568RSA71_ZA_1971	South Africa	Ar12568RSA71			EU312113.1
Ar20368RSA81_ZA_1981	South Africa	Ar20368RSA81			EU312114.1
Ar21229SA00_SA_2000	Saudi Arabia	Ar21229SA00			EU312115.1
Ar74RSA55_ZA_1955	South Africa	Ar74RSA55			EU312111.1
Ar811MAD79_MG_1979	Madagascar	Ar811MAD79			EU312112.1
ARD38388_BF_1983	Burkina Faso	ARD-38388	DQ375399.1	DQ380187.1	DQ380181.1
B1143KEN77_KE_1977	Kenya	B1143KEN77			EU312119.1
B314KEN62_KE_1962	Kenya	B314KEN62			EU312118.1
CARR1622_CF_1985	Central African Republic	CAR-R1622	DQ375423.1	DQ380219.1	DQ380160.1
Entebbe_UG_1944	Uganda	Entebbe	DQ375429.1	DQ380191.1	DQ380156.1
H1825RSA75_ZA_1975	South Africa	H1825RSA75			EU312120.1
HvB375_CF_1985	Central African Republic	Hv-B375	DQ375422.1	DQ380218.1	DQ380161.1
KEN06ELH131B08_KE_2006	Kenya	KEN06-ELH131B08		EF467178.1
KEN07KLF112_KE_2007	Kenya	KEN07-KLF112		EF467177.1
KEN07KUR340_KE_2007	Kenya	KEN07-KUR340		EF460404.1
KENBar03207_KE_2007	Kenya	KEN/Bar-032/07	HM586957.1	HM586968.1	HM586957.1
KENBar03507_KE_2007	Kenya	KEN/Bar-035/07	HM586958.1	HM586969.1	HM586980.1
KENBarMsq_KE_2007	Kenya	KEN/Bar/Msq	HM586963.1
KENGar00406_KE_2006	Kenya	KEN/Gar-004/06	HM586953.1	HM586964.1	HM586975.1
KENGar00806_KE_2006	Kenya	KEN/Gar-008/06	HM586954.1	HM586965.1	HM586976.1
KENGarMsq_KE_2006	Kenya	KEN/Gar/Msq	HM586961.1
KENKil006_07_KE_2007	Kenya	KEN/Kil-006/07	HM586955.1	HM586966.1	HM586977.1
KENKLFMsq_KE_2007	Kenya	KEN/KLF/Msq	HM586962.1
KENMal03207_KE_2007	Kenya	KEN/Mal-032/07	HM586956.1	HM586967.1	HM586978.1
Kenya56_KE_1965	Kenya	Kenya 56	DQ375427.1	DQ380190.1	DQ380176.1
Kenya57_KE_1951	Kenya	Kenya 57	DQ375431.1	DQ380192.1	DQ380155.1
Kenya83_KE_1983	Kenya	Kenya 83	DQ375402.1	DQ380198.1	DQ380171.1
Kenya9800523_KE_1998	Kenya	Kenya 9800523	DQ375400.1	DQ380196.1	DQ380169.1
2007001564_2007_KE	Kenya	2007001564_2007_KE	EU574017.1	EU574044.1	EU574072.1
LunyoUGA55_UG_1955	Uganda	LunyoUGA55			EU312121.1
MgH824_MG_1979	Madagascar	MgH824	DQ375414.1	DQ380210.1	DQ380144.1
OS1_MR_1987	Mauritania	OS-1	DQ380180.1	DQ380186.1	DQ375398.1
OS3_MR_1987	Mauritania	OS-3	DQ375396.1	DQ380184.1	DQ380178.1
OS8_MR_1987	Mauritania	OS-8	DQ375395.1	DQ380185.1	DQ380177.1
OS9_MR_1987	Mauritania	OS-9	DQ375397.1	DQ380183.1	DQ380179.1
R1662CAR85_CF_1985	Central African Republic	CAR-R1662	DQ375423.1	DQ380219.1	DQ380160.1
SA51_ZA_1951	South Africa	SA-51	DQ375433.1	DQ380195.1	DQ380158.1
SA75_ZA_1975	South Africa	SA-75	DQ375428.1	DQ380189.1	DQ380175.1
Saudi200010911_SA_2000	Saudi Arabia	Saudi 2000-10911	DQ375401.1	DQ380197.1	DQ380170.1
SPU10301KEN07_KE_2007	Kenya	SPU10301KEN07			EU312144.1
SPU10302KEN07_KE_2007	Kenya	SPU10302KEN07			EU312145.1
SPU10307KEN07_KE_2007	Kenya	SPU10307KEN07			EU312146.1
SPU10315KEN07_KE_2007	Kenya	SPU10315KEN07			EU312147.1
SPU12002SOM98_SO_1998	Somalia	SPU12002SOM98			EU312126.1
SPU152RSA08_ZA_2008	South Africa	SPU152RSA08			EU709748.1
SPU204ANGL85_AO_1985	Angola	SPU204ANGL85			EU312125.1
SPU2201KEN07_KE_2007	Kenya	SPU2201KEN07			EU312139.1
SPU2214KEN07_KE_2007	Kenya	SPU2214KEN07			EU312141.1
SPU2215KEN07_KE_2007	Kenya	SPU2215KEN07			EU312142.1
SPU2220KEN07_KE_2007	Kenya	SPU2220KEN07			EU312143.1
SPU2223KEN07_KE_2007	Kenya	SPU2223KEN07			EU312140.1
SPU384001KEN97_KE_1997	Kenya	SPU384001KEN97			EU312128.1
SPU45ZAMB85_ZM_1985	Zambia	SPU45ZAMB85			EU312123.1
SPU52001RSA99_ZA_1999	South Africa	SPU52001RSA99			EU312127.1
SPU77NAM04_NA_2004	Namibia	SPU77NAM04			EU312124.1
SPU77RSA08_ZA_2008	Soth Africa	SPU77RSA08			EU709747.1
Tan001_07_TZ_2007	Tanzania	TAN/Tan-001/07	HM586959.1	HM586970.1	HM586981.1
TANDod002_07_TZ_2007	Tanzania	TAN/Dod-002/07	HM586960.1	HM586971.1	HM586982.1
VRL1032ZIM78_ZW_1978	Zimbabwe	VRL1032ZIM78			EU312132.1
VRL1290ZIM78_ZW_1978	Zimbabwe	VRL1290ZIM78			EU312133.1
VRL1516ZIM78_ZW_1978	Zimbabwe	VRL1516ZIM78			EU312134.1
VRL1887ZIM78_ZW_1978	Zimbabwe	VRL1887ZIM78			EU312135.1
VRL2230ZIM78_ZW_1978	Zimbabwe	VRL2230ZIM78			EU312136.1
VRL825ZIM79_ZW_1979	Zimbabwe	VRL825ZIM79			EU312131.1
ZC3349_EG_1978	Egypt	ZC-3349	DQ375412.1	DQ380207.1	DQ380152.1
ZH1776_EG_1978	Egypt	ZH-1776	DQ375411.1	DQ380203.1	DQ380153.1
ZH501_EG_1977	Egypt	ZH-501	DQ375406.1	DQ380200.1	DQ380148.1
ZH548_EG_1977	Egypt	ZH-548	DQ375403.1	DQ380206.1	DQ380151.1
Zinga_CF_1969	Central African Republic	Zinga	DQ375419.1	DQ380217.1	DQ380167.1
ZM657_EG_1978	Egypt	ZM-657	DQ375409.1	DQ380204.1	DQ380146.1
ZS6365_EG_1979	Egypt	ZS-6365	DQ375410.1	DQ380205.1	DQ380145.1
10_ARDwcx_SN_DI_1998	Senegal	10_ARDwcx_SN_DI_1998
11_ANM_MR_HG_1998	Mauritania	11_ANM_MR_HG_1998
13_ARMcx_MR_AA_1999	Mauritania	13_ARMcx_MR_AA_1999
14_ARMcx_MR_AA_1999	Mauritania	14_ARMcx_MR_AA_1999
16_ANM_MR_HG_1998	Mauritania	16_ANM_MR_HG_1998
186_ARKd_SN_KE_1983	Senegal	186_ARKd_SN_KE_1983
18_ANBk_SN_BA_1993	Senegal	18_ANBk_SN_BA_1993
19_ARBk_SN_BA_1993	Senegal	19_ARBk_SN_BA_1993
1_HM_MR_HS_2003	Mauritania	1_HM_MR_HS_2003
208_HM_MR_KM_1987	Mauritania	208_HM_MR_KM_1987
209_HM_MR_TG_1987	Mauritania	209_HM_MR_TG_1987
20_ARBk_SN_BA_1993	Senegal	20_ARBk_SN_BA_1993
211_HM_MR_RO_1987	Mauritania	211_HM_MR_RO_1987
214_HM_MR_GA_1987	Mauritania	214_HM_MR_GA_1987
223_HM_MR_TE_1987	Mauritania	223_HM_MR_TE_1987
226_HM_MR_NK_1987	Mauritania	226_HM_MR_NK_1987
22_ANM_MR_HG_1998	Mauritania	22_ANM_MR_HG_1998
232_HM_MR_RO_1987	Mauritania	232_HM_MR_RO_1987
233_HM_MR_RO_1987	Mauritania	233_HM_MR_RO_1987
24_ANM_MR_HG_1998	Mauritania	24_ANM_MR_HG_1998
25_ANM_MR_HG_1998	Mauritania	25_ANM_MR_HG_1998
266_ARBk_SN_BA_1993	Senegal	266_ARBk_SN_BA_1993
267_ANKda_SN_KO_1993	Senegal	267_ANKda_SN_KO_1993
27_ARDw_SN_DI_1998	Senegal	27_ARDw_SN_DI_1998
28_ARDw_SN_DI_1998	Senegal	28_ARDw_SN_DI_1998
298_ARM_MR_GI_2003	Mauritania	298_ARM_MR_GI_2003
29_ARMcx_MR_AA_1999	Mauritania	29_ARMcx_MR_AA_1999
2_HM_MR_TI_2003	Mauritania	2_HM_MR_TI_2003
303_ARM_MR_GI_2003	Mauritania	303_ARM_MR_GI_2003
30_ARMcx_MR_AA_1999	Mauritania	30_ARMcx_MR_AA_1999
31_ARBkcx_SN_BA_2002	Senegal	31_ARBkcx_SN_BA_2002
32_ARBkcx_SN_BA_2002	Senegal	32_ARBkcx_SN_BA_2002
33_ARBkcx_SN_BA_2002	Senegal	33_ARBkcx_SN_BA_2002
347_ARM_MR_GI_2003	Mauritania	347_ARM_MR_GI_2003
34_ARBkvx_SN_BA_2002	Senegal	34_ARBkvx_SN_BA_2002
356_ARM_MR_GI_2003	Mauritania	356_ARM_MR_GI_2003
35_ARBkcx_SN_BA_2003	Senegal	35_ARBkcx_SN_BA_2003
36_ARBkcx_SN_BA_2003	Senegal	36_ARBkcx_SN_BA_2003
37_ARBkmn_SN_BA_2003	Senegal	37_ARBkmn_SN_BA_2003
38_ARBkmunif_SN_BA_2003	Senegal	38_ARBkmunif_SN_BA_2003
3_HM_MR_KI_2003	Mauritania	3_HM_MR_KI_2003
4_HM_MR_DN_2003	Mauritania	4_HM_MR_DN_2003
5_HM_MR_ML_2003	Mauritania	5_HM_MR_ML_2003
6_HM_MR_LA_2003	Mauritania	6_HM_MR_LA_2003
7_HM_MR_LA_2003	Mauritania	7_HM_MR_LA_2003
8_HM_MR_ML_2003	Mauritania	8_HM_MR_ML_2003
9_ARDwcx_SN_DI_1998	Senegal	9_ARDwcx_SN_DI_1998

## Sheet: Folha2
Strain name	Country	Year
1260/78	Zimbabwe	1978
1853/78	Zimbabwe	1978
2007000080	Kenya
2007000094	Kenya
2007000222	Kenya
2007000223	Kenya
2007000224	Kenya
2007000225	Kenya
2007000226	Kenya
2007000473	Kenya
2007000608	Kenya
2007000611	Kenya
2007000618	Kenya
2007000665	Kenya
2007001107	Kenya
2007001292	Kenya
2007001443	Kenya
2007001564	Kenya
2007001602	Kenya
2007001800	Kenya
2007001809	Kenya
2007001811	Kenya
2007002059	Kenya
2007002060	Kenya
2007002444	Kenya
2007002445	Kenya
2007002476	Kenya
2007002482	Kenya
2007002820	Kenya
2007003081	Kenya
2007003644	Kenya
2007004193	Kenya
2007004194	Kenya
200803162	Madagascar
200803163	Madagascar
200803164	Madagascar
200803165	Madagascar
200803166	Madagascar
200803167	Madagascar
200803168	Madagascar
200803169	Madagascar
200803170	Madagascar
2250/74	Zimbabwe
2269/74	Zimbabwe
2373/74	Zimbabwe
73HB1230	Central African Republic
73HB1449	Central African Republic
74HB59	Central African Republic
763/70	Zimbabwe
900085MAU88	Mauritania
An1000MAD91	Madagascar
An991MAD91	Madagascar
An999MAD91	Madagascar
ANK-3837	Guinea
ANK-6087	Guinea
AnTAMBUL	Egypt
Ar12568RSA71	South Africa
Ar20368RSA81	South Africa
Ar21229SA00	Saudi Arabia
Ar74RSA55	South Africa
Ar811MAD79	Madagascar
ARD-38388	Burkina Faso
B1143KEN77	Kenya
B314KEN62	Kenya
CAR-R1622	Central African Republic
Entebbe	Uganda
H1825RSA75	South Africa
Hv-B375	Central African Republic
KEN06-ELH131B08	Kenya
KEN07-KLF112	Kenya
KEN07-KUR340	Kenya
KEN/Bar-032/07	Kenya
KEN/Bar-035/07	Kenya
KEN/Bar/Msq	Kenya
KEN/Gar-004/06	Kenya
KEN/Gar-008/06	Kenya
KEN/Gar/Msq	Kenya
KEN/Kil-006/07	Kenya
KEN/KLF/Msq	Kenya
KEN/Mal-032/07	Kenya
Kenya 56	Kenya
Kenya 57	Kenya
Kenya 83	Kenya
Kenya 9800523	Kenya
2007001564_2007_KE	Kenya
LunyoUGA55	Uganda
MgH824	Madagascar
OS-1	Mauritania
OS-3	Mauritania
OS-8	Mauritania
OS-9	Mauritania
CAR-R1662	Central African Republic
SA-51	South Africa
SA-75	South Africa
Saudi 2000-10911	Saudi Arabia
SPU10301KEN07	Kenya
SPU10302KEN07	Kenya
SPU10307KEN07	Kenya
SPU10315KEN07	Kenya
SPU12002SOM98	Somalia
SPU152RSA08	South Africa
SPU204ANGL85	Angola
SPU2201KEN07	Kenya
SPU2214KEN07	Kenya
SPU2215KEN07	Kenya
SPU2220KEN07	Kenya
SPU2223KEN07	Kenya
SPU384001KEN97	Kenya
SPU45ZAMB85	Zambia
SPU52001RSA99	South Africa
SPU77NAM04	Namibia
SPU77RSA08	Soth Africa
TAN/Tan-001/07	Tanzania
TAN/Dod-002/07	Tanzania
VRL1032ZIM78	Zimbabwe
VRL1290ZIM78	Zimbabwe
VRL1516ZIM78	Zimbabwe
VRL1887ZIM78	Zimbabwe
VRL2230ZIM78	Zimbabwe
VRL825ZIM79	Zimbabwe
ZC-3349	Egypt
ZH-1776	Egypt
ZH-501	Egypt
ZH-548	Egypt
Zinga	Central African Republic
ZM-657	Egypt
ZS-6365	Egypt
10_ARDwcx_SN_DI_1998	Senegal
11_ANM_MR_HG_1998	Mauritania
13_ARMcx_MR_AA_1999	Mauritania
14_ARMcx_MR_AA_1999	Mauritania
16_ANM_MR_HG_1998	Mauritania
186_ARKd_SN_KE_1983	Senegal
18_ANBk_SN_BA_1993	Senegal
19_ARBk_SN_BA_1993	Senegal
1_HM_MR_HS_2003	Mauritania
208_HM_MR_KM_1987	Mauritania
209_HM_MR_TG_1987	Mauritania
20_ARBk_SN_BA_1993	Senegal
211_HM_MR_RO_1987	Mauritania
214_HM_MR_GA_1987	Mauritania
223_HM_MR_TE_1987	Mauritania
226_HM_MR_NK_1987	Mauritania
22_ANM_MR_HG_1998	Mauritania
232_HM_MR_RO_1987	Mauritania
233_HM_MR_RO_1987	Mauritania
24_ANM_MR_HG_1998	Mauritania
25_ANM_MR_HG_1998	Mauritania
266_ARBk_SN_BA_1993	Senegal
267_ANKda_SN_KO_1993	Senegal
27_ARDw_SN_DI_1998	Senegal
28_ARDw_SN_DI_1998	Senegal
298_ARM_MR_GI_2003	Mauritania
29_ARMcx_MR_AA_1999	Mauritania
2_HM_MR_TI_2003	Mauritania
303_ARM_MR_GI_2003	Mauritania
30_ARMcx_MR_AA_1999	Mauritania
31_ARBkcx_SN_BA_2002	Senegal
32_ARBkcx_SN_BA_2002	Senegal
33_ARBkcx_SN_BA_2002	Senegal
347_ARM_MR_GI_2003	Mauritania
34_ARBkvx_SN_BA_2002	Senegal
356_ARM_MR_GI_2003	Mauritania
35_ARBkcx_SN_BA_2003	Senegal
36_ARBkcx_SN_BA_2003	Senegal
37_ARBkmn_SN_BA_2003	Senegal
38_ARBkmunif_SN_BA_2003	Senegal
3_HM_MR_KI_2003	Mauritania
4_HM_MR_DN_2003	Mauritania
5_HM_MR_ML_2003	Mauritania
6_HM_MR_LA_2003	Mauritania
7_HM_MR_LA_2003	Mauritania
8_HM_MR_ML_2003	Mauritania
9_ARDwcx_SN_DI_1998	Senegal
